# Supplementary material for: Co-Deformation Process of Cu and Fe Phases in Cu-10Fe Alloy During Cold Rolling
Source: Materials (Basel). 2025 May 28;18(11):2547. doi: 10.3390/ma18112547 (PMC12156915; doi:10.3390/ma18112547)
Supplement: Supplementary file 1 [file materials-18-02547-s001.zip]

Archive with 1 entries (1 files):
- materials-3656292-supplementary.pdf
